# Supplementary material for: Whole-Genome Sequencing Revealed the Fusion Plasmids Capable of Transmission and Acquisition of Both Antimicrobial Resistance and Hypervirulence Determinants in Multidrug-Resistant Klebsiella pneumoniae Isolates
Source: Microorganisms. 2023 May 17;11(5):1314. doi: 10.3390/microorganisms11051314 (PMC10222915; doi:10.3390/microorganisms11051314)
Supplement: Supplementary file 1 [file microorganisms-11-01314-s001.zip]

Archive with 1 entries (1 files):
- microorganisms-2331203-Supplementary Tablesl.xlsx
