# Supplementary material for: Whole-Genome Sequencing Revealed the Fusion Plasmids Capable of Transmission and Acquisition of Both Antimicrobial Resistance and Hypervirulence Determinants in Multidrug-Resistant Klebsiella pneumoniae Isolates
Source: Microorganisms. 2023 May 17;11(5):1314. doi: 10.3390/microorganisms11051314 (PMC10222915; doi:10.3390/microorganisms11051314)
Supplement: Supplementary file 1 [file microorganisms-11-01314-s001.zip › microorganisms-2331203-Supplementary Tablesl.xlsx]

## Sheet: Table S1
Table S1: The summary of point mutations revealed in clinical K. pneumoniae isolated under study
Results were obtained using Resfinder 4.3.0 (accessed February 20, 2023, https://cge.cbs.dtu.dk/services/ResFinder/)
CriePt491
Mutation	Nucleotide change	Amino acid change	Resistance	PMID
acrR p.P161R	CCG -> CGG	P -> R	Fluoroquinolone	12936981
acrR p.G164A	GGC -> GCC	G -> A	Fluoroquinolone	12936981
acrR p.F172S	TTC -> TCC	F -> S	Fluoroquinolone	12936981
acrR p.R173G	CGA -> GGG	R -> G	Fluoroquinolone	12936981
acrR p.L195V	CTC -> GTC	L -> V	Fluoroquinolone	12936981
acrR p.F197I	TTT -> ATT	F -> I	Fluoroquinolone	12936981
acrR p.K201M	AAG -> ATG	K -> M	Fluoroquinolone	12936981
ompK36 p.N49S	AAC -> AGC	N -> S	Cephalosporins	25245001
ompK36 p.L59V	CTT -> GTA	L -> V	Cephalosporins	25245001
ompK36 p.V178P	GTC -> CCG	V -> P	Unknown	-
ompK36 p.A183_A183delinsAL	GC---G -> GCTCTG	A -> AL	Unknown	-
ompK36 p.A183_T184insSP	------ -> TCTCCT	ins -> SP	Unknown	-
ompK36 p.G189T	GGC -> ACC	G -> T	Cephalosporins	25245001
ompK36 p.F198Y	TTC -> TAC	F -> Y	Cephalosporins	25245001
ompK36 p.V202L	GTA -> CTG	V -> L	Unknown	-
ompK36 p.F207Y	TTC -> TAT	F -> Y	Cephalosporins	25245001
ompK36 p.A217S	GCT -> TCT	A -> S	Carbapenem	25245001
ompK36 p.T222L	ACC -> CTT	T -> L	Cephalosporins	25245001
ompK36 p.D223G	GAC -> GGC	D -> G	Cephalosporins	25245001
ompK36 p.Q227S - Frameshift	CAG -> -AGC	Q -> S	Unknown	-
ompK36 p.L228K - Frame restored	CT-G -> AAG	L -> K	Unknown	-
ompK36 p.L230_L230delinsAL	-C--TG -> GCACTG	L -> AL	Unknown	-
ompK36 p.G231G - Frameshift	GG-C -> GGT	G -> G	Unknown	-
ompK36 p.E232R	GAA -> CGT	E -> R	Cephalosporins	25245001
ompK36 p.G233G - Frame restored	GGC -> -GGC	G -> G	Unknown	-
ompK36 p.H235N	CAC -> AAC	H -> N	Unknown	-
ompK36 p.A280V	GCT -> GTT	A -> V	Unknown	-
ompK36 p.N304E	AAC -> GAA	N -> E	Cephalosporins	25245001
ompK36 p.S346N	AGC -> AAC	S -> N	Unknown	-
ompK37 p.I70M	ATT -> ATG	I -> M	Carbapenem	22282462
ompK37 p.I128M	ATT -> ATG	I -> M	Carbapenem	22282462
parC p.S80I	AGT -> ATT	S -> I	Ciprofloxacin	22633335
CriePt492
Mutation	Nucleotide change	Amino acid change	Resistance	PMID
acrR p.P161R	CCG -> CGG	P -> R	Fluoroquinolone	12936981
acrR p.G164A	GGC -> GCC	G -> A	Fluoroquinolone	12936981
acrR p.F172S	TTC -> TCC	F -> S	Fluoroquinolone	12936981
acrR p.R173G	CGA -> GGG	R -> G	Fluoroquinolone	12936981
acrR p.L195V	CTC -> GTC	L -> V	Fluoroquinolone	12936981
acrR p.F197I	TTT -> ATT	F -> I	Fluoroquinolone	12936981
acrR p.K201M	AAG -> ATG	K -> M	Fluoroquinolone	12936981
ompK35 p.G41G - Frameshift	-GGC -> GGG	G -> G	Unknown	-
ompK35 p.E42R	GAG -> CGA	E -> R	Unknown	-
ompK35 p.H43A	CAC -> GCA	H -> A	Unknown	-
ompK35 p.V44R	GTC -> CGT	V -> R	Unknown	-
ompK35 p.W45L	TGG -> CTG	W -> L	Unknown	-
ompK35 p.T46D	ACC -> GAC	T -> D	Unknown	-
ompK35 p.T47H	ACC -> CAC	T -> H	Unknown	-
ompK35 p.N48Q	AAT -> CAA	N -> Q	Unknown	-
ompK35 p.G49W	GGC -> TGG	G -> W	Unknown	-
ompK35 p.D50R	GAC -> CGA	D -> R	Unknown	-
ompK35 p.T51H	ACC -> CAC	T -> H	Unknown	-
ompK35 p.S52Q	AGC -> CAG	S -> Q	Unknown	-
ompK35 p.S53Q	AGC -> CAG	S -> Q	Unknown	-
ompK35 p.D54R	GAC -> CGA	D -> R	Unknown	-
ompK35 p.D55R	GAT -> CGA	D -> R	Unknown	-
ompK35 p.T56Y	ACC -> TAC	T -> Y	Unknown	-
ompK35 p.T57H	ACC -> CAC	T -> H	Unknown	-
ompK35 p.Y58L	TAT -> CTA	Y -> L	Unknown	-
ompK35 p.A59C	GCC -> TGC	A -> C	Unknown	-
ompK35 p.R60P	CGT -> CCG	R -> P	Unknown	-
ompK35 p.I61Y	ATC -> TAT	I -> Y	Unknown	-
ompK35 p.G62R	GGC -> CGG	G -> R	Unknown	-
ompK35 p.L63P	CTG -> CCT	L -> P	Unknown	-
ompK35 p.K64E	AAA -> GAA	K -> E	Unknown	-
ompK35 p.G65R	GGC -> AGG	G -> R	Unknown	-
ompK35 p.E66R	GAA -> CGA	E -> R	Unknown	-
ompK35 p.T67N	ACT -> AAC	T -> N	Unknown	-
ompK35 p.Q68S	CAG -> TCA	Q -> S	Unknown	-
ompK35 p.I69D	ATC -> GAT	I -> D	Unknown	-
ompK35 p.N70Q	AAC -> CAA	N -> Q	Unknown	-
ompK35 p.D71R	GAT -> CGA	D -> R	Unknown	-
ompK35 p.Q72S	CAG -> TCA	Q -> S	Unknown	-
ompK35 p.L73A	CTG -> GCT	L -> A	Unknown	-
ompK35 p.I74D	ATC -> GAT	I -> D	Unknown	-
ompK35 p.G75R	GGC -> CGG	G -> R	Unknown	-
ompK35 p.Y76L	TAC -> CTA	Y -> L	Unknown	-
ompK35 p.G77R	GGC -> CGG	G -> R	Unknown	-
ompK35 p.Q78P	CAG -> CCA	Q -> P	Unknown	-
ompK35 p.W79V	TGG -> GTG	W -> V	Unknown	-
ompK35 p.E80G	GAA -> GGA	E -> G	Unknown	-
ompK35 p.Y81I	TAC -> ATA	Y -> I	Unknown	-
ompK35 p.N82Q	AAC -> CAA	N -> Q	Unknown	-
ompK35 p.M83H	ATG -> CAT	M -> H	Unknown	-
ompK35 p.D84G	GAC -> GGA	D -> G	Unknown	-
ompK35 p.A85R	GCG -> CGC	A -> R	Unknown	-
ompK35 p.S86V	TCC -> GTC	S -> V	Unknown	-
ompK35 p.N87Q	AAT -> CAA	N -> Q	Unknown	-
ompK35 p.V88C	GTT -> TGT	V -> C	Unknown	-
ompK35 p.E89* - Premature stop codon	GAA -> TGA	E -> *	Unknown	-
ompK36 p.N49S	AAC -> AGC	N -> S	Cephalosporins	25245001
ompK36 p.L59V	CTT -> GTA	L -> V	Cephalosporins	25245001
ompK36 p.G133_G133delinsGGD	GG------C -> GGCGGCGAC	G -> GGD	Unknown	-
ompK36 p.A183_A183delinsAL	GC---G -> GCTCTG	A -> AL	Unknown	-
ompK36 p.A183_T184insSP	------ -> TCTCCT	ins -> SP	Unknown	-
ompK36 p.G189T	GGC -> ACC	G -> T	Cephalosporins	25245001
ompK36 p.F198Y	TTC -> TAC	F -> Y	Cephalosporins	25245001
ompK36 p.V202L	GTA -> CTG	V -> L	Unknown	-
ompK36 p.F207Y	TTC -> TAT	F -> Y	Cephalosporins	25245001
ompK36 p.A217S	GCT -> TCT	A -> S	Carbapenem	25245001
ompK36 p.T222L	ACC -> CTT	T -> L	Cephalosporins	25245001
ompK36 p.D223G	GAC -> GGC	D -> G	Cephalosporins	25245001
ompK36 p.Q227S - Frameshift	CAG -> -AGC	Q -> S	Unknown	-
ompK36 p.L228K - Frame restored	CT-G -> AAG	L -> K	Unknown	-
ompK36 p.L230_L230delinsAL	-C--TG -> GCACTG	L -> AL	Unknown	-
ompK36 p.G231G - Frameshift	GG-C -> GGT	G -> G	Unknown	-
ompK36 p.E232R	GAA -> CGT	E -> R	Cephalosporins	25245001
ompK36 p.G233G - Frame restored	GGC -> -GGC	G -> G	Unknown	-
ompK36 p.H235N	CAC -> AAC	H -> N	Unknown	-
ompK36 p.A280V	GCT -> GTT	A -> V	Unknown	-
ompK36 p.N304E	AAC -> GAA	N -> E	Cephalosporins	25245001
ompK36 p.R345H	CGC -> CAC	R -> H	Unknown	-
ompK36 p.S346N	AGC -> AAC	S -> N	Unknown	-
ompK37 p.I70M	ATT -> ATG	I -> M	Carbapenem	22282462
ompK37 p.I128M	ATT -> ATG	I -> M	Carbapenem	22282462
ompK37 p.N230G	AAC -> GGC	N -> G	Carbapenem	22282462
ompK37 p.M233Q - Frameshift	-ATG -> CAA	M -> Q	Unknown	-
ompK37 p.T234_T234delinsHY - Frameshift	AC----C -> CACTAT	T -> HY	Unknown	-
ompK37 p.Q235_Q235delinsTH? - Frame restored	-CAG -> ACTCACA	Q -> TH?	Unknown	-
ompK37 p.T236P	ACC -> CCG	T -> P	Unknown	-
ompK37 p.N237N - Frame restored	-AAC -> AAC	N -> N	Unknown	-
ompK37 p.A238D	GCG -> GAT	A -> D	Unknown	-
ompK37 p.R239T - Frameshift	-CGC -> ACG	R -> T	Unknown	-
ompK37 p.R239_G240insP - Frameshift	---- -> CCA	ins -> P	Unknown	-
ompK37 p.G240K	GGC -> AAG	G -> K	Unknown	-
ompK37 p.D241A	GAT -> GCG	D -> A	Unknown	-
ompK37 p.K242T	AAA -> ACA	K -> T	Unknown	-
ompK37 p.A243K	GCG -> AAG	A -> K	Unknown	-
ompK37 p.E244R	GAA -> CGG	E -> R	Unknown	-
ompK37 p.A245T	GCC -> ACG	A -> T	Unknown	-
ompK37 p.W246P	TGG -> CCT	W -> P	Unknown	-
ompK37 p.T247G	ACC -> GGA	T -> G	Unknown	-
ompK37 p.A248P	GCC -> CCG	A -> P	Unknown	-
ompK37 p.G249P	GGC -> CCG	G -> P	Unknown	-
ompK37 p.L250A	CTG -> GCC	L -> A	Unknown	-
ompK37 p.K251* - Premature stop codon	AAG -> TGA	K -> *	Unknown	-
parC p.S80I	AGT -> ATC	S -> I	Ciprofloxacin	22633335
CriePt494
acrR p.P161R	CCG -> CGG	P -> R	Fluoroquinolone	12936981
acrR p.G164A	GGC -> GCC	G -> A	Fluoroquinolone	12936981
acrR p.F172S	TTC -> TCC	F -> S	Fluoroquinolone	12936981
acrR p.R173G	CGA -> GGG	R -> G	Fluoroquinolone	12936981
acrR p.L195V	CTC -> GTC	L -> V	Fluoroquinolone	12936981
acrR p.F197I	TTT -> ATT	F -> I	Fluoroquinolone	12936981
acrR p.K201M	AAG -> ATG	K -> M	Fluoroquinolone	12936981
ompK35 p.G41G - Frameshift	-GGC -> GGG	G -> G	Unknown	-
ompK35 p.E42R	GAG -> CGA	E -> R	Unknown	-
ompK35 p.H43A	CAC -> GCA	H -> A	Unknown	-
ompK35 p.V44R	GTC -> CGT	V -> R	Unknown	-
ompK35 p.W45L	TGG -> CTG	W -> L	Unknown	-
ompK35 p.T46D	ACC -> GAC	T -> D	Unknown	-
ompK35 p.T47H	ACC -> CAC	T -> H	Unknown	-
ompK35 p.N48Q	AAT -> CAA	N -> Q	Unknown	-
ompK35 p.G49W	GGC -> TGG	G -> W	Unknown	-
ompK35 p.D50R	GAC -> CGA	D -> R	Unknown	-
ompK35 p.T51H	ACC -> CAC	T -> H	Unknown	-
ompK35 p.S52Q	AGC -> CAG	S -> Q	Unknown	-
ompK35 p.S53Q	AGC -> CAG	S -> Q	Unknown	-
ompK35 p.D54R	GAC -> CGA	D -> R	Unknown	-
ompK35 p.D55R	GAT -> CGA	D -> R	Unknown	-
ompK35 p.T56Y	ACC -> TAC	T -> Y	Unknown	-
ompK35 p.T57H	ACC -> CAC	T -> H	Unknown	-
ompK35 p.Y58L	TAT -> CTA	Y -> L	Unknown	-
ompK35 p.A59C	GCC -> TGC	A -> C	Unknown	-
ompK35 p.R60P	CGT -> CCG	R -> P	Unknown	-
ompK35 p.I61Y	ATC -> TAT	I -> Y	Unknown	-
ompK35 p.G62R	GGC -> CGG	G -> R	Unknown	-
ompK35 p.L63P	CTG -> CCT	L -> P	Unknown	-
ompK35 p.K64E	AAA -> GAA	K -> E	Unknown	-
ompK35 p.G65R	GGC -> AGG	G -> R	Unknown	-
ompK35 p.E66R	GAA -> CGA	E -> R	Unknown	-
ompK35 p.T67N	ACT -> AAC	T -> N	Unknown	-
ompK35 p.Q68S	CAG -> TCA	Q -> S	Unknown	-
ompK35 p.I69D	ATC -> GAT	I -> D	Unknown	-
ompK35 p.N70Q	AAC -> CAA	N -> Q	Unknown	-
ompK35 p.D71R	GAT -> CGA	D -> R	Unknown	-
ompK35 p.Q72S	CAG -> TCA	Q -> S	Unknown	-
ompK35 p.L73A	CTG -> GCT	L -> A	Unknown	-
ompK35 p.I74D	ATC -> GAT	I -> D	Unknown	-
ompK35 p.G75R	GGC -> CGG	G -> R	Unknown	-
ompK35 p.Y76L	TAC -> CTA	Y -> L	Unknown	-
ompK35 p.G77R	GGC -> CGG	G -> R	Unknown	-
ompK35 p.Q78P	CAG -> CCA	Q -> P	Unknown	-
ompK35 p.W79V	TGG -> GTG	W -> V	Unknown	-
ompK35 p.E80G	GAA -> GGA	E -> G	Unknown	-
ompK35 p.Y81I	TAC -> ATA	Y -> I	Unknown	-
ompK35 p.N82Q	AAC -> CAA	N -> Q	Unknown	-
ompK35 p.M83H	ATG -> CAT	M -> H	Unknown	-
ompK35 p.D84G	GAC -> GGA	D -> G	Unknown	-
ompK35 p.A85R	GCG -> CGC	A -> R	Unknown	-
ompK35 p.S86V	TCC -> GTC	S -> V	Unknown	-
ompK35 p.N87Q	AAT -> CAA	N -> Q	Unknown	-
ompK35 p.V88C	GTT -> TGT	V -> C	Unknown	-
ompK35 p.E89* - Premature stop codon	GAA -> TGA	E -> *	Unknown	-
ompK36 p.N49S	AAC -> AGC	N -> S	Cephalosporins	25245001
ompK36 p.L59V	CTT -> GTA	L -> V	Cephalosporins	25245001
ompK36 p.G133_G133delinsGGD	GG------C -> GGCGGCGAC	G -> GGD	Unknown	-
ompK36 p.A183_A183delinsAL	GC---G -> GCTCTG	A -> AL	Unknown	-
ompK36 p.A183_T184insSP	------ -> TCTCCT	ins -> SP	Unknown	-
ompK36 p.G189T	GGC -> ACC	G -> T	Cephalosporins	25245001
ompK36 p.F198Y	TTC -> TAC	F -> Y	Cephalosporins	25245001
ompK36 p.V202L	GTA -> CTG	V -> L	Unknown	-
ompK36 p.F207Y	TTC -> TAT	F -> Y	Cephalosporins	25245001
ompK36 p.A217S	GCT -> TCT	A -> S	Carbapenem	25245001
ompK36 p.T222L	ACC -> CTT	T -> L	Cephalosporins	25245001
ompK36 p.D223G	GAC -> GGC	D -> G	Cephalosporins	25245001
ompK36 p.Q227S - Frameshift	CAG -> -AGC	Q -> S	Unknown	-
ompK36 p.L228K - Frame restored	CT-G -> AAG	L -> K	Unknown	-
ompK36 p.L230_L230delinsAL	-C--TG -> GCACTG	L -> AL	Unknown	-
ompK36 p.G231G - Frameshift	GG-C -> GGT	G -> G	Unknown	-
ompK36 p.E232R	GAA -> CGT	E -> R	Cephalosporins	25245001
ompK36 p.G233G - Frame restored	GGC -> -GGC	G -> G	Unknown	-
ompK36 p.H235N	CAC -> AAC	H -> N	Unknown	-
ompK36 p.A280V	GCT -> GTT	A -> V	Unknown	-
ompK36 p.N304E	AAC -> GAA	N -> E	Cephalosporins	25245001
ompK36 p.R345H	CGC -> CAC	R -> H	Unknown	-
ompK36 p.S346N	AGC -> AAC	S -> N	Unknown	-
ompK37 p.I70M	ATT -> ATG	I -> M	Carbapenem	22282462
ompK37 p.I128M	ATT -> ATG	I -> M	Carbapenem	22282462
ompK37 p.N230G	AAC -> GGC	N -> G	Carbapenem	22282462
ompK37 p.M233Q - Frameshift	-ATG -> CAA	M -> Q	Unknown	-
ompK37 p.T234_T234delinsHY - Frameshift	AC----C -> CACTAT	T -> HY	Unknown	-
ompK37 p.Q235_Q235delinsTH? - Frame restored	-CAG -> ACTCACA	Q -> TH?	Unknown	-
ompK37 p.T236P	ACC -> CCG	T -> P	Unknown	-
ompK37 p.N237N - Frame restored	-AAC -> AAC	N -> N	Unknown	-
ompK37 p.A238D	GCG -> GAT	A -> D	Unknown	-
ompK37 p.R239T - Frameshift	-CGC -> ACG	R -> T	Unknown	-
ompK37 p.R239_G240insP - Frameshift	---- -> CCA	ins -> P	Unknown	-
ompK37 p.G240K	GGC -> AAG	G -> K	Unknown	-
ompK37 p.D241A	GAT -> GCG	D -> A	Unknown	-
ompK37 p.K242T	AAA -> ACA	K -> T	Unknown	-
ompK37 p.A243K	GCG -> AAG	A -> K	Unknown	-
ompK37 p.E244R	GAA -> CGG	E -> R	Unknown	-
ompK37 p.A245T	GCC -> ACG	A -> T	Unknown	-
ompK37 p.W246P	TGG -> CCT	W -> P	Unknown	-
ompK37 p.T247G	ACC -> GGA	T -> G	Unknown	-
ompK37 p.A248P	GCC -> CCG	A -> P	Unknown	-
ompK37 p.G249P	GGC -> CCG	G -> P	Unknown	-
ompK37 p.L250A	CTG -> GCC	L -> A	Unknown	-
ompK37 p.K251* - Premature stop codon	AAG -> TGA	K -> *	Unknown	-
parC p.S80I	AGT -> ATC	S -> I	Ciprofloxacin	22633335
CriePt495
acrR p.P161R	CCG -> CGG	P -> R	Fluoroquinolone	12936981
acrR p.G164A	GGC -> GCC	G -> A	Fluoroquinolone	12936981
acrR p.F172S	TTC -> TCC	F -> S	Fluoroquinolone	12936981
acrR p.R173G	CGA -> GGG	R -> G	Fluoroquinolone	12936981
acrR p.L195V	CTC -> GTC	L -> V	Fluoroquinolone	12936981
acrR p.F197I	TTT -> ATT	F -> I	Fluoroquinolone	12936981
acrR p.K201M	AAG -> ATG	K -> M	Fluoroquinolone	12936981
ompK35 p.G41G - Frameshift	-GGC -> GGG	G -> G	Unknown	-
ompK35 p.E42R	GAG -> CGA	E -> R	Unknown	-
ompK35 p.H43A	CAC -> GCA	H -> A	Unknown	-
ompK35 p.V44R	GTC -> CGT	V -> R	Unknown	-
ompK35 p.W45L	TGG -> CTG	W -> L	Unknown	-
ompK35 p.T46D	ACC -> GAC	T -> D	Unknown	-
ompK35 p.T47H	ACC -> CAC	T -> H	Unknown	-
ompK35 p.N48Q	AAT -> CAA	N -> Q	Unknown	-
ompK35 p.G49W	GGC -> TGG	G -> W	Unknown	-
ompK35 p.D50R	GAC -> CGA	D -> R	Unknown	-
ompK35 p.T51H	ACC -> CAC	T -> H	Unknown	-
ompK35 p.S52Q	AGC -> CAG	S -> Q	Unknown	-
ompK35 p.S53Q	AGC -> CAG	S -> Q	Unknown	-
ompK35 p.D54R	GAC -> CGA	D -> R	Unknown	-
ompK35 p.D55R	GAT -> CGA	D -> R	Unknown	-
ompK35 p.T56Y	ACC -> TAC	T -> Y	Unknown	-
ompK35 p.T57H	ACC -> CAC	T -> H	Unknown	-
ompK35 p.Y58L	TAT -> CTA	Y -> L	Unknown	-
ompK35 p.A59C	GCC -> TGC	A -> C	Unknown	-
ompK35 p.R60P	CGT -> CCG	R -> P	Unknown	-
ompK35 p.I61Y	ATC -> TAT	I -> Y	Unknown	-
ompK35 p.G62R	GGC -> CGG	G -> R	Unknown	-
ompK35 p.L63P	CTG -> CCT	L -> P	Unknown	-
ompK35 p.K64E	AAA -> GAA	K -> E	Unknown	-
ompK35 p.G65R	GGC -> AGG	G -> R	Unknown	-
ompK35 p.E66R	GAA -> CGA	E -> R	Unknown	-
ompK35 p.T67N	ACT -> AAC	T -> N	Unknown	-
ompK35 p.Q68S	CAG -> TCA	Q -> S	Unknown	-
ompK35 p.I69D	ATC -> GAT	I -> D	Unknown	-
ompK35 p.N70Q	AAC -> CAA	N -> Q	Unknown	-
ompK35 p.D71R	GAT -> CGA	D -> R	Unknown	-
ompK35 p.Q72S	CAG -> TCA	Q -> S	Unknown	-
ompK35 p.L73A	CTG -> GCT	L -> A	Unknown	-
ompK35 p.I74D	ATC -> GAT	I -> D	Unknown	-
ompK35 p.G75R	GGC -> CGG	G -> R	Unknown	-
ompK35 p.Y76L	TAC -> CTA	Y -> L	Unknown	-
ompK35 p.G77R	GGC -> CGG	G -> R	Unknown	-
ompK35 p.Q78P	CAG -> CCA	Q -> P	Unknown	-
ompK35 p.W79V	TGG -> GTG	W -> V	Unknown	-
ompK35 p.E80G	GAA -> GGA	E -> G	Unknown	-
ompK35 p.Y81I	TAC -> ATA	Y -> I	Unknown	-
ompK35 p.N82Q	AAC -> CAA	N -> Q	Unknown	-
ompK35 p.M83H	ATG -> CAT	M -> H	Unknown	-
ompK35 p.D84G	GAC -> GGA	D -> G	Unknown	-
ompK35 p.A85R	GCG -> CGC	A -> R	Unknown	-
ompK35 p.S86V	TCC -> GTC	S -> V	Unknown	-
ompK35 p.N87Q	AAT -> CAA	N -> Q	Unknown	-
ompK35 p.V88C	GTT -> TGT	V -> C	Unknown	-
ompK35 p.E89* - Premature stop codon	GAA -> TGA	E -> *	Unknown	-
ompK36 p.N49S	AAC -> AGC	N -> S	Cephalosporins	25245001
ompK36 p.L59V	CTT -> GTA	L -> V	Cephalosporins	25245001
ompK36 p.G133_G133delinsGGD	GG------C -> GGCGGCGAC	G -> GGD	Unknown	-
ompK36 p.A183_A183delinsAL	GC---G -> GCTCTG	A -> AL	Unknown	-
ompK36 p.A183_T184insSP	------ -> TCTCCT	ins -> SP	Unknown	-
ompK36 p.G189T	GGC -> ACC	G -> T	Cephalosporins	25245001
ompK36 p.F198Y	TTC -> TAC	F -> Y	Cephalosporins	25245001
ompK36 p.V202L	GTA -> CTG	V -> L	Unknown	-
ompK36 p.F207Y	TTC -> TAT	F -> Y	Cephalosporins	25245001
ompK36 p.A217S	GCT -> TCT	A -> S	Carbapenem	25245001
ompK36 p.T222L	ACC -> CTT	T -> L	Cephalosporins	25245001
ompK36 p.D223G	GAC -> GGC	D -> G	Cephalosporins	25245001
ompK36 p.Q227S - Frameshift	CAG -> -AGC	Q -> S	Unknown	-
ompK36 p.L228K - Frame restored	CT-G -> AAG	L -> K	Unknown	-
ompK36 p.L230_L230delinsAL	-C--TG -> GCACTG	L -> AL	Unknown	-
ompK36 p.G231G - Frameshift	GG-C -> GGT	G -> G	Unknown	-
ompK36 p.E232R	GAA -> CGT	E -> R	Cephalosporins	25245001
ompK36 p.G233G - Frame restored	GGC -> -GGC	G -> G	Unknown	-
ompK36 p.H235N	CAC -> AAC	H -> N	Unknown	-
ompK36 p.A280V	GCT -> GTT	A -> V	Unknown	-
ompK36 p.N304E	AAC -> GAA	N -> E	Cephalosporins	25245001
ompK36 p.R345H	CGC -> CAC	R -> H	Unknown	-
ompK36 p.S346N	AGC -> AAC	S -> N	Unknown	-
ompK37 p.I70M	ATT -> ATG	I -> M	Carbapenem	22282462
ompK37 p.I128M	ATT -> ATG	I -> M	Carbapenem	22282462
ompK37 p.N230G	AAC -> GGC	N -> G	Carbapenem	22282462
ompK37 p.M233Q - Frameshift	-ATG -> CAA	M -> Q	Unknown	-
ompK37 p.T234_T234delinsHY - Frameshift	AC----C -> CACTAT	T -> HY	Unknown	-
ompK37 p.Q235_Q235delinsTH? - Frame restored	-CAG -> ACTCACA	Q -> TH?	Unknown	-
ompK37 p.T236P	ACC -> CCG	T -> P	Unknown	-
ompK37 p.N237N - Frame restored	-AAC -> AAC	N -> N	Unknown	-
ompK37 p.A238D	GCG -> GAT	A -> D	Unknown	-
ompK37 p.R239T - Frameshift	-CGC -> ACG	R -> T	Unknown	-
ompK37 p.R239_G240insP - Frameshift	---- -> CCA	ins -> P	Unknown	-
ompK37 p.G240K	GGC -> AAG	G -> K	Unknown	-
ompK37 p.D241A	GAT -> GCG	D -> A	Unknown	-
ompK37 p.K242T	AAA -> ACA	K -> T	Unknown	-
ompK37 p.A243K	GCG -> AAG	A -> K	Unknown	-
ompK37 p.E244R	GAA -> CGG	E -> R	Unknown	-
ompK37 p.A245T	GCC -> ACG	A -> T	Unknown	-
ompK37 p.W246P	TGG -> CCT	W -> P	Unknown	-
ompK37 p.T247G	ACC -> GGA	T -> G	Unknown	-
ompK37 p.A248P	GCC -> CCG	A -> P	Unknown	-
ompK37 p.G249P	GGC -> CCG	G -> P	Unknown	-
ompK37 p.L250A	CTG -> GCC	L -> A	Unknown	-
ompK37 p.K251* - Premature stop codon	AAG -> TGA	K -> *	Unknown	-
parC p.S80I	AGT -> ATC	S -> I	Ciprofloxacin	22633335

## Sheet: Table S2
Table S2. The list of virulence factors revealed in clinical K. pneumoniae isolates studied.
#ID	NUM_FOUND	KP1_RS17220	KP1_RS17225	KP1_RS17230	KP1_RS17240	KP1_RS17280	KP1_RS17345	KP1_RS17355	acrA	acrB	clpV/tssH	dotU/tssL	entA	entB	entC	entE	entF	entS	fepA	fepB	fepC	fepD	fepG	fes	fimA	fimB	fimC	fimD	fimE	fimF	fimG	fimH	fimI	fimK	fur	galF	gndA	hcp/tssD	icmF/tssM	iroE	iucA	iucB	iucC	iucD	iutA	mrkA	mrkB	mrkC	mrkD
CriePt491	68	-	+	+	+	+	+	+	+	+	+	+	+	+	+	+	+	+	+	+	+	+	+	+	+	+	+	+	+	+	+	+	+	+	+	+	+	+	+	+	-	-	-	-	+	+	+	+	+
CriePt492	67	+	+	+	+	-	+	+	+	+	+	+	+	+	+	+	+	+	+	+	+	+	+	+	+	+	+	+	+	+	+	+	+	+	+	+	+	+	+	+	-	-	-	-	+	+	+	+	+
CriePt494	72	+	+	+	+	-	+	+	+	+	+	+	+	+	+	+	+	+	+	+	+	+	+	+	+	+	+	+	+	+	+	+	+	+	+	+	+	+	+	+	+	+	+	+	+	+	+	+	+
CriePt495	67	+	+	+	+	-	+	+	+	+	+	+	+	+	+	+	+	+	+	+	+	+	+	+	+	+	+	+	+	+	+	+	+	+	+	+	+	+	+	+	-	-	-	-	+	+	+	+	+
hypervirulence markers are shown in bold
http://www.mgc.ac.cn/VFs/main.htm, accessed on February 20, 2023
peg-344 was searched using BLASTn in Genbank
[truncated: 27 more columns]

## Sheet: Table S3
Table S3. cgMLST profiles for clinical K. pneumoniae isolates studied and reference isolates from Genbank.
Sample	KP1_RS00005	KP1_RS00010	KP1_RS00015	KP1_RS00020	KP1_RS00025	KP1_RS00035	KP1_RS00040	KP1_RS00045	KP1_RS00050	KP1_RS00055	KP1_RS00060	KP1_RS00065	KP1_RS00070	KP1_RS00105	KP1_RS00115	KP1_RS00120	KP1_RS00125	KP1_RS00135	KP1_RS00140	KP1_RS00145	KP1_RS00150	KP1_RS00155	KP1_RS00160	KP1_RS00165	KP1_RS00175	KP1_RS00180	KP1_RS00185	KP1_RS00205	KP1_RS00210	KP1_RS00215	KP1_RS00220	KP1_RS00225	KP1_RS00235	KP1_RS00275	KP1_RS00285	KP1_RS00300	KP1_RS00310	KP1_RS00320	KP1_RS00325	KP1_RS00330	KP1_RS00340	KP1_RS00345	KP1_RS00350	KP1_RS00355	KP1_RS00360	KP1_RS00365	KP1_RS00370	KP1_RS00375	KP1_RS00380
CriePt494	4	1	2	2	8	1	8	10	6	7	8	6	2	1	4	5	8	8	8	8	8	1	1	8	7	5	9	7	1	7	8+	1	1	2	1	8	8	7	8	7	8	7	5	6	8	5	1	8	6
CriePt495	4	1	2	2	8	1	N	10	6	7	8	6	2	1	4	5	8	8	8	8	8	1	1	8	7	5	9	7	1	7	8+	1	1	2	1	8	8	7	8	7	8	7	5	6	8	5	1	8	6
CriePt492	4	1	2	2	8	1	N	10	6	7	8	6	2	1	4	5	8	8	8	8	8	1	1	8	7	5	9	7	1	7	8+	1	1	2	1	8	8	7	8	7	8	7	5	6	8	5	1	8	6
GCA_021904695.1	4	1	2	2	8	1	8	10	6	7	8	6	2	1	4	5	8	8	8	8	8	1	1	8	7	5	9	7	1	7	8+	1	1	2	1	8	8	7	8	7	8	7	5	6	8	5	1	8	6
GCA_022555555.1	4	1	2	2	8	1	8	10	6	7	8	6	2	1	4	5	8	8	8	8	8	1	1	8	7	5	9	7	1	7	8+	1	1	2	1	8	8	7	8	7	8	7	5	6	8	5	1	8	6
GCA_022303935.1	4	1	2	2	8	1	8	10	6	7	8	6	2	1	4	5	8	8	8	8	8	1	1	8	7	5	9	7	1	7	8+	1	1	2	1	8	8	7	8	7	8	7	5	6	8	5	1	8	6
GCA_003245095.1	4	1	2	2	8	1	8	10	6	7	8	6	2	1	4	5	8	8	8	8	8	1	1	8	7	5	9	7	1	7	8+	1	1	2	1	8	8	7	8	7	8	7	5	6	8	5	1	8	6
GCA_902156265.1	4	1	2	2	8	1	8	10	6	7	8	6	2	1	4	5	8	8	8	8	8	1	1	8	7	5	9	7	1	7	8+	1	1	2	1	8	8	38	8	7	8	7	5	6	8	5	1	8	6
GCA_002085895.1	4	1	2	2	8	1	8	10	6	7	8	6	2	1	4	5	8	8	8	8	8	1	1	8	7	5	9	7	1	7	8+	1	1	2	1	8	8	38	8	7	8	7	5	6	8	5	1	8	6
CriePt491	20	1	29	34	36	1	36	28	25	35	35	32	1	1	22	32	39	8	8	33	32	31	9	35	5	21	32	2	1	1	2	1	1	2	1	35	37	35	2	2	38	40	6	33-	38	1	30	37	2
GCA_011044915.1	20	1	29	34	36	1	36	28	25	35	35	32	1	1	22	32	39	8	8	33	32	31	9	35	5	21	32	2	1	1	2	1	1	2	1	35	37	35	2	2	38	40	6	33	38	1	30	37	2
GCA_022331965.1	20	1	29	34	36	1	36	28	25	35	35	32	1	1	22	32	39	8	8	33	461	31	9	35	5	21	32	2	1	1	2	1	1	2	1	35	37	35	2	2	38	40	6	33	38	1	30	37	2
GCA_022331745.1	20	1	29	34	36	1	36	28	25	35	35	32	1	1	22	32	39	8	8	33	461	31	9	35	5	21	32	2	1	1	2	1	1	2	1	35	37	35	2	2	38	40	6	33	38	1	30	37	2
GCA_022333025.1	20	1	29	34	36	1	36	28	25	35	35	32	1	1	22	32	39	8	8	33	461	31	9	35	5	21	32	2	1	1	2	1	1	2	1	35	37	35	2	2	38	40	6	33	38	1	30	37	2
cgMLST profiles were obtained using MentaLiST v. 0.2.4
https://github.com/WGS-TB/MentaLiST
Database: www.cgmlst.org, retrieved February 20, 2023
https://www.cgmlst.org/ncs/schema/schema/2187931/
N - indicates novel allele variant not present in the database; 0? - locus is missing; "-" - allele is partially covered
[truncated: 2,311 more columns]
